# Supplementary material for: Development of TiO2–CaCO3 Based Composites as an Affordable Building Material for the Photocatalytic Abatement of Hazardous NOx from the Environment
Source: Nanomaterials (Basel). 2024 Jan 6;14(2):136. doi: 10.3390/nano14020136 (PMC10819092; doi:10.3390/nano14020136)
Supplement: Supplementary file 1 [file nanomaterials-14-00136-s001.zip]

Archive with 1 entries (1 files):
- nanomaterials-2789993-supplementary.pdf
